# Supplementary material for: Major role for mRNA stability in shaping the kinetics of gene induction
Source: BMC Genomics. 2010 Apr 21;11:259. doi: 10.1186/1471-2164-11-259 (PMC2864252; doi:10.1186/1471-2164-11-259)
Supplement: Additional file 3 — Core set of early-induced genes. [file 1471-2164-11-259-S3.XLS]

## Sheet: induce<=2hrs
Genes induced before or at the 2 hrs time point in at least 3 out of the five datasets measured in murine cells
symbol	geneid	IL2	LPS	TNF	IFNg	PDGF		N	T.half	genomic length
Nfkbiz	80859	1	1	1	1	1		5	0.2	10764
Btg2	12227	1	1	1	1	1		5	0.3	4291
Zfp36	22695	1	1	1	1	1		5	0.3	2445
Fos	14281	1	1	1	1	1		5	0.5	3384
Ier3	15937	1	1	1	1	1		5	0.8	1227
Egr1	13653	1	1	1	1	1		5	1.4	3750
Axud1	215418	1	1	0	1	1		4	0.2	13493
Hbegf	15200	1	1	0	1	1		4	0.2	10841
Atf3	11910	1	1	1	0	1		4	0.4	12941
Socs3	12702	1	1	0	1	1		4	0.5	3098
Cdkn1a	12575	0	1	1	1	1		4	0.6	1363
Bcl3	12051	1	1	1	0	1		4	0.7	14309
Jun	16476	1	1	1	0	1		4	0.7	3189
Dusp1	19252	1	1	0	1	1		4	0.8	2878
Ccl2	20296	0	1	1	1	1		4	0.9	1876
Egr2	13654	1	1	0	1	1		4	0.9	4311
Maff	17133	1	1	0	1	1		4	1	11532
Coq10b	67876	1	1	0	1	1		4	1.1	19932
Cxcl1	14825	0	1	1	1	1		4	1.1	1834
Ccnl1	56706	0	1	0	1	1		3	0.1	11640
Lif	16878	0	1	1	0	1		3	0.2	5893
Klf2	16598	0	1	0	1	1		3	0.3	2593
Tnfaip3	21929	0	1	1	0	1		3	0.3	11051
Gadd45b	17873	0	1	1	0	1		3	0.4	1651
Myc	17869	1	1	0	0	1		3	0.4	5012
Phlda1	21664	1	1	0	0	1		3	0.4	2025
Cish	12700	1	1	0	0	1		3	0.5	5273
Edn1	13614	0	1	1	0	1		3	0.5	6514
Relb	19698	0	1	1	0	1		3	0.5	12092
Sertad1	55942	0	1	0	1	1		3	0.5	3359
Nfkb2	18034	0	1	1	0	1		3	0.6	6473
Plekhf1	72287	1	0	0	1	1		3	0.6	7317
Irf1	16362	0	1	1	1	0		3	0.7	8324
Nr4a1	15370	0	1	0	1	1		3	0.7	7940
Fosl1	14283	1	1	0	0	1		3	0.8	8399
Ptger4	19219	1	1	0	0	1		3	0.8	10774
Rabgef1	56715	1	1	0	1	0		3	0.8	42545
Trib1	211770	0	1	0	1	1		3	0.8	5037
Mt2	17750	0	1	1	1	0		3	0.9	779
Pim1	18712	0	1	0	1	1		3	0.9	4634
Skil	20482	0	1	0	1	1		3	0.9	27520
Plaur	18793	0	1	0	1	1		3	1.1	13385
Errfi1	74155	0	1	0	1	1		3	1.2	14974
Arl5b	75869	1	1	0	0	1		3	1.3	23844
Cited2	17684	1	1	0	0	1		3	1.3	810
S1pr3	13610	1	0	1	0	1		3	1.5	14034
Dnajb4	67035	0	1	0	1	1		3	1.6	9806
Dusp14	56405	1	1	0	0	1		3	2.1	18667
Gch1	14528	0	1	1	0	1		3	2.3	33777
Rrs1	59014	1	1	0	0	1		3	2.3	1993
Zfp800	627049	1	1	0	0	1		3	2.4	21671
Plscr1	22038	1	1	1	0	0		3	4.1	13538
